# Supplementary material for: Evaluation of gold fiducial marker manual localisation for magnetic resonance-only prostate radiotherapy
Source: Radiat Oncol. 2018 Jun 5;13:105. doi: 10.1186/s13014-018-1029-7 (PMC5989467; doi:10.1186/s13014-018-1029-7)
Supplement: Supplementary file 1 — [1.] GeneralGuidelineFMloc.pdf which presents a short description of the procedure; [2.] PracticalInstructionFMloc.pdf which describes step-by-step the procedure; [3.] Checklist_Obs.pdf which is aimed at supporting the RTTs during the procedure in keeping track and annotate for which patient the localisation was found problematic. (ZIP 194 kb) [file 13014_2018_1029_MOESM1_ESM.zip]

Archive with 3 entries (3 files):
- Additional file 1/Checklist_Obs.pdf
- Additional file 1/GeneralGuidelineFMloc.pdf
- Additional file 1/PracticalInstructionFMloc.pdf
